# Supplementary material for: Speech-Evoked Cortical Auditory Potentials as Biomarkers of Auditory Maturation in Children with Cochlear Implants
Source: Children (Basel). 2026 Feb 4;13(2):222. doi: 10.3390/children13020222 (PMC12938934; doi:10.3390/children13020222)
Supplement: Supplementary file 1 [file children-13-00222-s001.zip]

Archive with 1 entries (1 files):
- children-3992664-supplementary.pdf
